# Supplementary material for: EV-associated miRNAs from peritoneal lavage as potential diagnostic biomarkers in colorectal cancer
Source: J Transl Med. 2019 Jun 20;17:208. doi: 10.1186/s12967-019-1954-8 (PMC6585099; doi:10.1186/s12967-019-1954-8)
Supplement: Supplementary file 1 — Additional file 1: Table S1. Clinicopathological characteristics of all patients. [file 12967_2019_1954_MOESM1_ESM.xlsx]

## Sheet: Sheet1
Additional Table S1. Clinicopathological characteristics of all patients.
Patient	Pathology	Age	Gender	Histological diagnostic	Stage	Metastasis	Primary tumor localization
1	Hepatic cirrhosis	74	Male
2	Hepatic cirrhosis	65	Male
3	Hepatic cirrhosis	67	Male
4	Hepatic cirrhosis	60	Male
5	Hepatic cirrhosis	56	Male
6	Hepatic cirrhosis	50	Male
7	Hepatic cirrhosis	54	Male
8	Heart failure	58	Male
9	Hepatic cirrhosis	65	Male
10	Hepatic cirrhosis	63	Male
11	Hepatic cirrhosis	65	Male
12	Hepatic cirrhosis	74	Female
13	Hepatic cirrhosis	62	Male
14	Hepatic hydrothorax	68	Male
15	Hepatic cirrhosis	52	Female
16	Hepatic cirrhosis	78	Female
17	Hepatic cirrhosis	60	Male
18	Hepatic cirrhosis	60	Male
19	Hepatic cirrhosis	51	Male
20	Hepatic cirrhosis	72	Female
21	Hepatic cirrhosis	54	Female
22	Hepatic cirrhosis	90	Male
23	Hepatic cirrhosis	73	Male
24	Hepatic cirrhosis	73	Male
25	Hepatic cirrhosis	70	Male
26	Colon Cancer	71	Female	ADC Low grade	T2 N0 Mx	No	Ascending Colon
27	Colon Cancer	70	Female	ADC Low grade	T3a N0 Mx	No	Ascending Colon
28	Colon Cancer	66	Male	ADC Low grade	T2 N2a Mx	No	Sigmoid Colon
29	Colon Cancer	65	Female	ADC COM-CRIB	T4 N2a Mx	No	Sigmoid Colon
30	Colon Cancer	78	Female	ADC Low grade	T4a N0 Mx	No	Ascending Colon
31	Colon Cancer	82	Female	ADC Low grade	T2 N0 Mx	No	Transverse Colon
32	Colon Cancer	88	Male	ADC Low grade	T2 N1a Mx	No	Sigmoid Colon
33	Colon Cancer	69	Female	ADC Low grade	Tis N0 M0	No	Ascending Colon
34	Colon Cancer	69	Male	ADC Low grade	T3b N1b Mx	No	Ileocolic Anastomosis
35	Colon Cancer	81	Female	ADC Mucinous	T3d N0 Mx	No	Sigmoid Colon
36	Colon Cancer	69	Male	ADC Micropapillary	T3a N0 Mx	No	Transverse Colon
37	Colon Cancer	75	Male	ADC Low grade	T3a N1 Mx	No	Sigmoid Colon
38	Colon Cancer	51	Female	ADC Low grade	Tis N0 M0	No	Ascending Colon
39	Colon Cancer	74	Male	ADC Low grade	T3a N1b Mx	No	Ascending Colon
40	Colon Cancer	74	Male	ADC Low grade	T2 N0 Mx	No	Ascending Colon
41	Colon Cancer	78	Female	ADC Low grade	T3b N0 Mx	No	Ascending Colon
42	Colon Cancer	74	Female	ADC Low grade	T4a N2b Mx	No	Ascending Colon
43	Colon Cancer	88	Female	ADC Low grade	T3b N0 Mx	No	Descending Colon
44	Colon Cancer	50	Female	ADC Mucinous	T4b N0 Mx	No	Ascending Colon
45	Colon Cancer	84	Male	ADC Low grade	T3 N1 Mx	No	Ascending Colon
46	Colon Cancer	70	Male	ADC Mucinous	T3c N1b Mx	No	Ascending Colon
47	Colon Cancer	74	Male	ADC Low grade	T4a N1b Mx	No	Ascending Colon
48	Colon Cancer	80	Male	ADC COM-CRIB	T3b N1a Mx	No	Ascending Colon
49	Colon Cancer	59	Male	ADC Low grade	T1 N0 Mx	No	Descending Colon
50	Colon Cancer	83	Male	ADC Low grade	T3a N0 Mx	No	Ascending Colon
* ADC: adenocarcinoma
* ADC COM-CRIB: cribiform comedo-type
* G1, G2 and G3: Grade 1, 2 and 3
* N0, N1 and N2: adenopaties afection
* M0: no metastasis
* Mx: no metastasis were seen by the pathologist
* Tis: in situ
Clinical characteristics of the total cohort of patients recruited in the study.
